# Supplementary material for: Transient Receptor Potential Canonical 5 (TRPC5): Regulation of Heart Rate and Protection against Pathological Cardiac Hypertrophy
Source: Biomolecules. 2024 Apr 4;14(4):442. doi: 10.3390/biom14040442 (PMC11047837; doi:10.3390/biom14040442)
Supplement: Supplementary file 1 [file biomolecules-14-00442-s001.zip]

Archive with 1 entries (1 files):
- biomolecules-2914565-supplementary.pdf
